# Supplementary material for: Genome Analysis of Alternaria alstroemeriae L6 Associated with Black Spot of Strawberry: Secondary Metabolite Biosynthesis and Virulence
Source: J Fungi (Basel). 2025 Sep 30;11(10):710. doi: 10.3390/jof11100710 (PMC12565302; doi:10.3390/jof11100710)
Supplement: Supplementary file 1 [file jof-11-00710-s001.zip]

Archive with 1 entries (1 files):
- jof-3858490-supplementary.pdf
